# Supplementary material for: Discovery of a Major QTL Controlling Trichome IV Density in Tomato Using K-Seq Genotyping
Source: Genes (Basel). 2021 Feb 8;12(2):243. doi: 10.3390/genes12020243 (PMC7915031; doi:10.3390/genes12020243)
Supplement: Supplementary file 1 [file genes-12-00243-s001.zip]

Archive with 10 entries (10 files):
- supplemental/Suppl. Fig. 1.png
- supplemental/Supplementary_Figure2.png
- supplemental/Supplementary_figure3.png
- supplemental/Supplementary_figure4.png
- supplemental/Supplementary_figure5.png
- supplemental/Supplementary_Figure6.png
- supplemental/Supplementary_Figure7.png
- supplemental/Supplementary_file_1.docx
- supplemental/supplementary_file2.xls.xlsx
- supplemental/Supplementary_file-3-.snpeff.vcf.gz
