# Supplementary material for: Discovery of a Major QTL Controlling Trichome IV Density in Tomato Using K-Seq Genotyping
Source: Genes (Basel). 2021 Feb 8;12(2):243. doi: 10.3390/genes12020243 (PMC7915031; doi:10.3390/genes12020243)
Supplement: Supplementary file 1 [file genes-12-00243-s001.zip › supplemental/supplementary_file2.xls.xlsx]

## Sheet: BGV016047_Money
PlantName	family	Mean_leafA	Length_leafA	Position_LeafA	Mean_leafB	Length_leafB	Position_LeafB	Mean_leafC	Length_leafC	Position_LeafC	Mean_ABC
0S17NSF4PA01F01M001	F2	0	9.5	8	0	11.5	15	NA	NA	NA	0
0S17NSF4PA01F01M002	F2	4.25	9.5	12	10.25	10.1	16	1.25	10	25	5.25
0S17NSF4PA01F01M003	F2	2.25	12	16	6.75	9.8	19	1	6	25	3.33333
0S17NSF4PA01F01M004	F2	2.25	9	15	2.25	10.3	15	0.75	7.2	26	1.75
0S17NSF4PA01F01M005	MM-2	9	13	14	0.5	14	16	0.666667	8.6	24	3.63636
0S17NSF4PA01F01M006	F2	10.75	10.5	16	7.25	12	19	9	11.4	26	9
0S17NSF4PA01F01M007	F2	1.75	10	14	0.25	14.2	16	1	7.5	26	1
0S17NSF4PA01F01M008	MONEYMAKER	2	10	11	0	13.9	13	0	8.5	29	0.666667
0S17NSF4PA01F01M009	F2	12	10.5	15	14.75	13.2	16	6.75	7.6	25	11.1667
0S17NSF4PA01F01M010	F2	6.5	13.5	13	17.75	13	16	9.75	9.7	23	11.3333
0S17NSF4PA01F01M011	MM-2	3	12.7	12	1.5	14.6	16	0.25	12	23	1.58333
0S17NSF4PA01F01M012	F2	0	12	13	1.25	10.5	18	0	7.1	27	0.416667
0S17NSF4PA01F01M013	F2	1.75	12	13	0	11	15	0	7.6	26	0.583333
0S17NSF4PA01F01M014	MM-2	0	9	13	0	14.2	14	0	7.2	25	0
0S17NSF4PA01F01M015	F1	9	10.5	14	1	12.2	17	1	9.1	26	3.66667
0S17NSF4PA01F01M016	F2	1.75	11	11	0	10.6	17	0.5	8.2	25	0.75
0S17NSF4PA01F01M017	BGV016047	29	8.5	15	17.25	12.3	19	53.5	7.8	30	33.25
0S17NSF4PA01F01M018	F2	0.75	12	14	0	10.7	18	0.5	5.7	27	0.416667
0S17NSF4PA01F01M019	F2	1.75	10	12	0.25	13.3	17	4.5	6.3	28	2.16667
0S17NSF4PA01F01M020	MM-2	2.5	14	9	0.25	14.3	14	3	5.6	23	1.91667
0S17NSF4PA01F01M021	F2	9.25	12	12	0.75	16.7	16	8.75	7.3	25	6.25
0S17NSF4PA01F01M022	F2	2.75	15	12	35.5	9.5	18	19.25	8.1	18	19.1667
0S17NSF4PA01F01M023	F2	0.25	14	13	1.25	11.5	16	1	8.4	25	0.833333
0S17NSF4PA01F01M024	F2	1.75	13.5	14	5.75	14.2	18	NA	NA	NA	3.75
0S17NSF4PA01F01M025	MONEYMAKER	0	13.3	12	0	11.6	15	0	7.1	22	0
0S17NSF4PA01F01M026	F2	16.25	13.5	14	10.75	12.5	19	29.25	5.5	27	18.75
0S17NSF4PA01F01M027	F2	8.25	12.8	15	15	16.3	17	19.25	9.3	27	14.1667
0S17NSF4PA01F01M028	MM-2	1.5	12	12	1	12	16	0.25	9.1	25	0.916667
0S17NSF4PA01F01M029	F2	1.75	15	10	2	13.2	12	8	7.4	26	3.91667
0S17NSF4PA01F01M030	F1	5.75	12	15	5.5	10.5	21	4	8.6	30	5.08333
0S17NSF4PA01F01M031	F2	2.75	13.2	10	2.5	12	12	5	6.2	21	3.41667
0S17NSF4PA01F01M032	F2	0.75	12.5	13	0	8.8	18	1	8.5	25	0.583333
0S17NSF4PA01F01M033	MM-2	2	18.5	12	0	12.7	16	0.25	14	24	0.75
0S17NSF4PA01F01M034	F2	32.25	12.5	9	46.75	11.7	13	49	8.5	21	42.6667
0S17NSF4PA01F01M035	F2	0	16.3	12	0	10	17	0	7.3	24	0
0S17NSF4PA01F01M036	F2	0.25	17.3	8	0.25	13.2	13	0	10.3	21	0.166667
0S17NSF4PA01F01M037	F2	0.5	11.9	8	0.75	12.2	13	2	8.2	22	1.08333
0S17NSF4PA01F01M038	MM-2	5	12.5	10	3.25	14.3	15	0.5	9.7	23	2.91667
0S17NSF4PA01F01M039	F2	2.25	11	11	3.25	10.7	16	0	9.2	25	1.83333
0S17NSF4PA01F01M040	F2	28.5	9.5	16	28.5	13	20	26.5	9.3	30	27.8333
0S17NSF4PA01F01M041	MM-2	1.25	9.5	11	NA	12.1	14	0.25	8.1	22	0.75
0S17NSF4PA01F01M042	F2	0.25	11.3	16	0	12.5	20	0	8.6	29	0.0833333
0S17NSF4PA01F01M043	F2	4.75	13.5	11	0	12.2	16	0.5	9.5	25	1.75
0S17NSF4PA01F01M044	MM-2	0.75	12.4	11	0	12.1	15	0	7.6	22	0.25
0S17NSF4PA01F01M045	F2	1	13	11	0	14.5	16	0	7.3	26	0.333333
0S17NSF4PA01F01M046	MONEYMAKER	0.75	15	12	0	10.3	13	0	7.5	20	0.25
0S17NSF4PA01F01M047	F2	14.5	14	14	17.25	8.5	20	NA	NA	20	15.875
0S17NSF4PA01F01M048	F2	8.25	10.5	13	16.25	11.2	19	8.25	4.5	27	10.9167
0S17NSF4PA01F01M049	F2	0.75	11.5	12	0	16.2	16	0	7.4	26	0.25
0S17NSF4PA01F01M050	MM-2	2	15.2	11	0	11	15	1	9.2	23	1
0S17NSF4PA01F01M051	F2	NA	NA	NA	NA	NA	NA	NA	NA	NA	NA
0S17NSF4PA01F01M052	F2	4.75	15.3	14	0.25	14.7	17	0.25	11	27	1.75
0S17NSF4PA01F01M053	MM-2	0	15.9	11	0	12.5	16	0	16	22	0
0S17NSF4PA01F01M054	F2	3.25	15.2	15	1.25	11.5	18	1.5	8.4	27	2
0S17NSF4PA01F01M055	F2	5.75	9.3	13	0.25	8.1	17	10.75	12.1	25	5.58333
0S17NSF4PA01F01M056	F1	2.75	13.1	13	3.5	12.7	18	1.75	8	28	2.66667
0S17NSF4PA01F01M057	F2	0.5	11.8	14	0	13.6	19	0	9.6	29	0.166667
0S17NSF4PA01F01M058	F2	13.5	12	13	5.25	11	19	13.25	6.3	28	10.6667
0S17NSF4PA01F01M059	F2	1.25	11.4	15	1	14.9	21	1.25	7.5	32	1.16667
0S17NSF4PA01F01M060	MM-2	1	12.4	15	0.25	16.6	17	0.25	9	26	0.5
0S17NSF4PA01F01M061	F2	2	14.3	11	7.75	11.9	15	1.75	9	23	3.83333
0S17NSF4PA01F01M062	F2	0.75	21	13	0	9.5	18	0.75	10.4	27	0.5
0S17NSF4PA01F01M063	BGV016047	15.75	11.1	14	15	9.8	20	17.5	8.1	28	16.0833
0S17NSF4PA01F01M064	F2	6.5	11.5	16	14	12	20	0.5	10.3	28	7
0S17NSF4PA01F01M065	F2	0.75	13.6	12	0	11.1	18	0	6	27	0.25
0S17NSF4PA01F01M066	MM-2	0.75	10.2	11	0	10.7	15	0	9.1	22	0.25
0S17NSF4PA01F01M067	F2	10.75	15	16	3.25	9.5	22	20	9	31	11.3333
0S17NSF4PA01F01M068	F2	3	13	13	3	13.5	17	7.75	9	27	4.58333
0S17NSF4PA01F01M069	F2	3	9.5	15	0.25	10.8	20	4	10.4	29	2.41667
0S17NSF4PA01F01M070	F1	1.5	11.5	13	0.5	10.7	20	1.25	7.3	30	1.08333
0S17NSF4PA01F01M071	F2	24	10.7	14	5.75	8.3	18	11.25	5.2	27	13.6667
0S17NSF4PA01F01M072	F2	13	11.5	15	8.5	13.5	21	3	10.9	30	8.16667
0S17NSF4PA01F01M073	MM-2	3	10.5	13	0.25	7.5	17	0	5.6	25	1.08333
0S17NSF4PA01F01M074	F2	8.25	12	15	14	10.5	19	5.25	8.2	26	9.16667
0S17NSF4PA01F01M075	MONEYMAKER	0.5	14	11	0.5	9.9	14	0	9.3	23	0.333333
0S17NSF4PA01F01M076	MM-2	3.25	12	12	0.75	12.5	16	0.25	8.6	26	1.41667
0S17NSF4PA01F02M077	BGV016047	21	7	14	34.25	7.4	19	31.3333	6.2	28	28.6364
0S17NSF4PA01F02M078	F2	1	9.5	11	0.25	9.9	14	0	10	22	0.416667
0S17NSF4PA01F02M079	F2	0.75	10.5	16	0.5	6.5	20	0	6.5	27	0.416667
0S17NSF4PA01F02M080	F2	1.25	10.4	8	1	10.8	13	5.25	7	24	2.5
0S17NSF4PA01F02M081	F2	9.25	14.8	12	NA	NA	NA	2	9.5	22	5.625
0S17NSF4PA01F02M082	F1	7.25	10	14	0	6.3	19	0.75	9	26	2.66667
0S17NSF4PA01F02M083	F2	1.75	9.8	17	0	5.7	21	0	11.5	27	0.583333
0S17NSF4PA01F02M084	MONEYMAKER	0	9.5	11	0	NA	12	0	9.8	19	0
0S17NSF4PA01F02M085	MM-2	4	14.1	12	1.75	10.2	15	4	10.9	23	3.25
0S17NSF4PA01F02M086	F2	0.75	10	16	2.5	8.3	21	2.5	8	27	1.91667
0S17NSF4PA01F02M087	MM-2	6.5	13.9	13	0.25	10.8	13	2.75	11.9	22	3.16667
0S17NSF4PA01F02M088	F2	16.5	11.7	15	35	7.5	14	16	7.2	20	23.8
0S17NSF4PA01F02M089	MONEYMAKER	0.25	10.5	13	0	7.7	17	0	7.5	23	0.0833333
0S17NSF4PA01F02M090	F2	12.75	10.8	16	1.25	6.3	18	17.75	8	27	10.5833
0S17NSF4PA01F02M091	F2	11.25	13.4	15	1.5	9.2	19	3.5	9	27	5.41667
0S17NSF4PA01F02M092	MM-2	1	11.5	13	1.25	11.6	14	0	8.1	22	0.75
0S17NSF4PA01F02M093	F2	0.75	10.4	15	1	13.2	16	0	7	26	0.583333
0S17NSF4PA01F02M094	F2	0.25	11	15	0	10.8	16	0.25	7.8	23	0.166667
0S17NSF4PA01F02M095	MM-2	0	13	15	0	9.2	19	0	9.1	27	0
0S17NSF4PA01F02M096	F2	20.75	10.5	14	15.5	10.12	16	20.75	4.5	27	19
0S17NSF4PA01F02M097	F2	3.5	9	14	0.75	6.5	19	4	4.7	29	2.75
0S17NSF4PA01F02M098	F2	5.5	13.4	15	2.75	9	19	0.75	5.2	29	3
0S17NSF4PA01F02M099	BGV016047	23	10.2	16	48.75	8.3	20	18.25	6.4	30	30
0S17NSF4PA01F02M100	F2	7.75	10	15	27.75	8.8	17	17.5	6.2	27	17.6667
0S17NSF4PA01F02M101	F2	8	12.2	16	5.5	8.4	20	8.25	6.5	29	7.25
0S17NSF4PA01F02M102	F2	0.75	15	15	2.25	9.8	18	0	5.5	28	1
0S17NSF4PA01F02M103	F2	0.25	12.8	11	7.25	8.8	13	12.75	7.4	22	6.75
0S17NSF4PA01F02M104	MM-2	0	10.2	11	2.25	8.2	13	0	8.6	20	0.75
0S17NSF4PA01F02M105	F2	0.25	8.6	11	1.25	NA	NA	0.5	5.8	21	0.666667
0S17NSF4PA01F02M106	F2	1.5	9.8	14	0	8.5	18	0	8.3	26	0.5
0S17NSF4PA01F02M107	F2	1.5	11.4	13	0	6.3	17	0	5.4	28	0.5
0S17NSF4PA01F02M108	F1	4.75	11	16	7.5	8.3	19	8.5	8.4	29	6.91667
0S17NSF4PA01F02M109	F2	0.5	11.3	16	0	8.4	17	0	6.2	26	0.166667
0S17NSF4PA01F02M110	F2	19	11.5	14	30.75	8	18	9	6.1	26	19.5833
0S17NSF4PA01F02M111	F2	6.25	12.5	13	3	7.7	17	3.75	7.2	27	4.33333
0S17NSF4PA01F02M112	MM-2	0.75	10.4	13	0	8.6	16	0	6.2	21	0.25
0S17NSF4PA01F02M113	F2	1.5	11.2	13	0.75	8.7	18	0	8.6	27	0.75
0S17NSF4PA01F02M114	F2	10.5	15	11	33.5	8.3	16	47.75	6	24	30.5833
0S17NSF4PA01F02M115	F2	2.5	12.6	11	1.25	11.5	15	17	6.9	24	6.91667
0S17NSF4PA01F02M116	BGV016047	48.5	11	8	24.25	6	11	12.25	5.5	16	28.3333
0S17NSF4PA01F02M117	F2	12	14.2	16	1.25	10.2	19	7.5	12	27	6.91667
0S17NSF4PA01F02M118	F2	7	10.7	13	70	9.8	17	8.75	6.3	28	28.5833
0S17NSF4PA01F02M119	MM-2	1.5	14.5	13	0.5	10.5	16	0.25	7.2	26	0.75
0S17NSF4PA01F02M120	F2	0.75	12	10	1.75	10.3	16	0.25	8.1	25	0.916667
0S17NSF4PA01F02M121	MM-2	0	15.5	12	0.25	13.2	14	0	13.2	20	0.0833333
0S17NSF4PA01F02M122	F2	17	9	16	42.25	11	20	14	7.2	31	24.4167
0S17NSF4PA01F02M123	F1	1.5	10	15	4.75	7	16	1.5	10.3	25	2.58333
0S17NSF4PA01F02M124	F2	5.5	8.2	15	4.5	10.8	15	5.5	7.6	24	5.16667
0S17NSF4PA01F02M125	F2	3.5	9.5	11	8.5	8.3	17	1.25	8	26	4.41667
0S17NSF4PA01F02M126	F2	2.75	11.2	14	1.25	6.9	17	0	8.8	26	1.33333
0S17NSF4PA01F02M127	MM-2	5.25	10.1	10	0.75	8.5	14	0	9.8	21	2
0S17NSF4PA01F02M128	F2	2	13	14	0.5	6.8	17	0.25	7.7	25	0.916667
0S17NSF4PA01F02M129	F2	5.5	11	17	4.75	6.5	20	2.75	5.2	29	4.33333
0S17NSF4PA01F02M130	F2	0	8.3	17	0	6.1	22	0	7.3	31	0
0S17NSF4PA01F02M131	MONEYMAKER	0	10	NA	0	10.2	15	0	6.3	23	0
0S17NSF4PA01F02M132	F2	0.5	11	NA	22.75	9	13	0.5	5.1	22	7.91667
0S17NSF4PA01F02M133	F2	4.75	11.5	11	5.75	9.9	18	1.25	8.8	28	3.91667
0S17NSF4PA01F02M134	MM-2	0.5	12.4	13	5.75	9	17	1	8.6	25	2.41667
0S17NSF4PA01F02M135	F2	0	12.1	13	0.25	7.1	17	0.25	6.2	27	0.166667
0S17NSF4PA01F02M136	F2	4.5	11.8	15	NA	4.5	19	1	6.8	30	2.75
0S17NSF4PA01F02M137	F1	3.5	14.5	14	3.75	6.3	21	0.25	6.7	30	2.5
0S17NSF4PA01F02M138	F2	1.5	12.1	17	0	9.7	22	0	6.3	32	0.5
0S17NSF4PA01F02M139	F2	1.5	13	15	2.5	8.3	18	0	7	26	1.33333
0S17NSF4PA01F02M140	F2	6	11.5	13	23.25	9.6	18	7.75	7.1	26	12.3333
0S17NSF4PA01F02M141	MM-2	2.25	13.2	14	0.5	8.7	18	1.5	7.8	26	1.41667
0S17NSF4PA01F02M142	F2	2	11.4	10	2.33333	5.5	13	4	7.1	20	2.81818
0S17NSF4PA01F02M143	F2	15	9.5	15	0	9.5	17	1.75	6.5	26	5.58333
0S17NSF4PA01F02M144	F2	1	9.8	14	1	12.5	17	0	9.6	27	0.666667
0S17NSF4PA01F02M145	BGV016047	40	8	16	94.75	6.3	19	44.25	8.2	28	59.6667
0S17NSF4PA01F02M146	F2	3.25	11.7	14	1	NA	NA	3.25	6.4	25	2.5
0S17NSF4PA01F02M147	F2	11.75	13	16	19	8.8	21	64.25	8.3	31	31.6667
0S17NSF4PA01F02M148	MM-2	0.5	13	12	0	8.5	16	0	8.7	24	0.166667
0S17NSF4PA01F02M149	F2	3.25	14.7	13	0.25	10.9	18	0.25	6.8	27	1.25
0S17NSF4PA01F02M150	F2	3	10	11	7.5	7.7	15	12.5	6.4	22	7.66667
0S17NSF4PA01F02M151	F2	0.5	13.4	10	0	7.5	16	0	8.2	24	0.166667
0S17NSF4PA01F02M152	F1	1.75	12	15	0.75	9.4	20	3.75	7.2	29	2.08333
0S17NSF4PA01F03M153	F1	2.25	10.5	15	7.25	7.3	18	13.25	12.1	27	7.58333
0S17NSF4PA01F03M154	F2	46.75	8.9	13	53	8	18	3.75	9.3	25	34.5
0S17NSF4PA01F03M155	F2	14.5	9.9	15	5.5	9.3	17	0.75	8.5	23	6.91667
0S17NSF4PA01F03M156	F2	0.75	NA	NA	16	4.9	10	6	8	14	7.58333
0S17NSF4PA01F03M157	MM-2	NA	11.4	11	1.5	12	15	0	9.1	23	0.75
0S17NSF4PA01F03M158	F2	0	12.3	16	4.25	9	20	0	9.2	28	1.41667
0S17NSF4PA01F03M159	F2	0.25	13.1	12	0.25	11	16	0	8.3	24	0.166667
0S17NSF4PA01F03M160	F2	13.5	16.6	14	3.25	9.3	17	16	7.2	25	10.9167
0S17NSF4PA01F03M161	BGV016047	26.75	9.9	15	16.5	8	18	45.25	6.5	26	29.5
0S17NSF4PA01F03M162	F2	0	10	11	0	6.6	14	1	5.1	21	0.333333
0S17NSF4PA01F03M163	MM-2	0	9.5	12	0	13.5	12	0	8.2	19	0
0S17NSF4PA01F03M164	F1	NA	NA	NA	NA	NA	NA	NA	NA	NA	NA
0S17NSF4PA01F03M165	F2	7.5	12.3	13	6	9	20	13.5	8.1	29	9
0S17NSF4PA01F03M166	F2	0	11.5	13	2.25	9.1	18	6.25	9.7	26	2.83333
0S17NSF4PA01F03M167	F2	NA	NA	NA	NA	NA	NA	NA	NA	NA	NA
0S17NSF4PA01F03M168	F2	0	12.3	16	0.5	12.4	22	0	7.8	33	0.166667
0S17NSF4PA01F03M169	MM-2	1.5	8.7	10	0	9.3	12	0	4.8	19	0.5
0S17NSF4PA01F03M170	F2	13.75	9	16	9	8.3	21	6.5	6.6	27	9.75
0S17NSF4PA01F03M171	F2	22.5	10	13	7.5	10.9	17	3.5	7.3	29	11.1667
0S17NSF4PA01F03M172	MM-2	0.5	18.7	10	1.5	11	14	0	8.1	19	0.666667
0S17NSF4PA01F03M173	F2	2.25	11.7	15	0.5	8.1	21	0	7	31	0.916667
0S17NSF4PA01F03M174	F2	38.75	10.2	16	11.75	10.4	23	NA	7.3	32	25.25
0S17NSF4PA01F03M175	F2	NA	NA	NA	NA	NA	NA	NA	NA	NA	NA
0S17NSF4PA01F03M176	MM-2	1	12	13	1	9.1	17	NA	6.5	24	1
0S17NSF4PA01F03M177	F2	0.25	11	17	1.5	10.2	22	1	4.8	30	0.916667
0S17NSF4PA01F03M178	MONEYMAKER	NA	12.5	11	NA	7.5	16	0	5.8	22	0
0S17NSF4PA01F03M179	F2	0	13.5	14	0.25	12	18	0	4.5	28	0.0833333
0S17NSF4PA01F03M180	F2	NA	NA	NA	0	NA	NA	NA	NA	NA	0
0S17NSF4PA01F03M181	F2	6.25	10.3	14	14.75	8.8	17	6.5	6.3	23	9.16667
0S17NSF4PA01F03M182	MM-2	0.5	9.5	13	0	7.7	18	0.75	5.5	23	0.416667
0S17NSF4PA01F03M183	F2	9.5	11.5	16	16.25	7.4	22	9	5.6	29	11.5833
0S17NSF4PA01F03M184	F2	40	8	15	41.75	8.3	19	30.25	5.3	26	37.3333
0S17NSF4PA01F03M185	F1	NA	NA	NA	NA	NA	NA	NA	NA	NA	NA
0S17NSF4PA01F03M186	F2	12.5	12	15	7.25	9.2	20	0.75	7.3	28	6.83333
0S17NSF4PA01F03M187	F2	6	11.6	17	0.25	8.5	20	0	9	28	2.08333
0S17NSF4PA01F03M188	F2	8.5	10.5	11	6.5	7.6	17	3.5	6.1	24	6.16667
0S17NSF4PA01F03M189	MM-2	1	10.7	14	0.75	9	16	0.5	9.2	22	0.75
0S17NSF4PA01F03M190	F2	8	9.8	12	13.5	7.3	18	7.75	7.2	26	9.75
0S17NSF4PA01F03M191	F2	0	10.9	12	0	7.5	15	0	6.5	21	0
0S17NSF4PA01F03M192	MM-2	0.25	14.4	11	1.5	9.1	16	0	9.4	22	0.583333
0S17NSF4PA01F03M193	F2	0	13	17	0	11.5	21	0.25	10.4	31	0.0833333
0S17NSF4PA01F03M194	F2	NA	NA	NA	NA	NA	NA	NA	7.5	22	NA
0S17NSF4PA01F03M195	F2	0.5	12.7	8	0	11.2	13	0	NA	NA	0.166667
0S17NSF4PA01F03M196	F2	NA	NA	NA	NA	NA	NA	NA	NA	NA	NA
0S17NSF4PA01F03M197	F2	3.25	12.8	11	0.25	9.4	17	6	9.6	27	3.16667
0S17NSF4PA01F03M198	BGV016047	24	7.2	16	24	8	20	29	3.5	28	25.6667
0S17NSF4PA01F03M199	F2	9.75	8.7	14	1.5	11.8	16	0.5	7.1	25	3.91667
0S17NSF4PA01F03M200	F2	1.5	9.4	12	0	10.1	18	0	8.7	28	0.5
0S17NSF4PA01F03M201	F2	4.5	10.3	15	4.25	9.6	18	0	10.2	28	2.91667
0S17NSF4PA01F03M202	F2	1.75	11.2	12	0.25	8.1	18	0	7.2	29	0.666667
0S17NSF4PA01F03M203	MM-2	0	11.5	13	0	8.3	19	0.25	10.5	26	0.0833333
0S17NSF4PA01F03M204	F2	18.25	11	12	4.5	8	19	4.5	9.5	29	9.08333
0S17NSF4PA01F03M205	F2	14.25	10.3	10	5.25	8	16	1.25	8.6	26	6.91667
0S17NSF4PA01F03M206	MM-2	1	NA	NA	NA	NA	NA	NA	NA	NA	1
0S17NSF4PA01F03M207	F2	5.75	14.4	12	4.5	10.3	17	1.5	8.4	27	3.91667
0S17NSF4PA01F03M208	F2	5.75	14.2	14	2.5	7.9	21	4	7.2	32	4.08333
0S17NSF4PA01F03M209	F1	NA	NA	NA	NA	NA	NA	NA	NA	NA	NA
0S17NSF4PA01F03M210	F2	NA	NA	NA	NA	NA	NA	NA	NA	NA	NA
0S17NSF4PA01F03M211	F2	NA	NA	NA	NA	NA	NA	NA	NA	NA	NA
0S17NSF4PA01F03M212	MM-2	0.25	14.2	15	NA	10.9	19	0	8.6	26	0.125
0S17NSF4PA01F03M213	F2	35.5	13.6	12	32.75	8.4	15	15.75	6.2	26	28
0S17NSF4PA01F03M214	F2	1.25	14.3	15	0.75	9.8	17	0	7	28	0.666667
0S17NSF4PA01F03M215	MM-2	0.75	9.4	12	0	9.2	11	0	8.7	17	0.25
0S17NSF4PA01F03M216	F2	NA	10.4	17	NA	NA	NA	NA	NA	NA	NA
0S17NSF4PA01F03M217	F2	0.5	13.5	14	1	9.5	18	0	7.3	27	0.5
0S17NSF4PA01F03M218	MM-2	3.75	11.6	13	0.5	8.3	19	2.5	8	26	2.25
0S17NSF4PA01F03M219	F2	10	8.2	14	7.75	6.7	17	6.25	6.5	27	8
0S17NSF4PA01F03M220	F2	12.25	9.1	18	15.5	7.1	22	15.25	6.6	32	14.3333
0S17NSF4PA01F03M221	F1	NA	NA	NA	NA	NA	NA	NA	NA	NA	NA
0S17NSF4PA01F03M222	F2	4.75	11	17	1.25	7.3	21	1	8.2	30	2.33333
0S17NSF4PA01F03M223	MM-2	0.25	14.2	10	0	7.4	13	NA	NA	NA	0.125
0S17NSF4PA01F03M224	F2	3.5	14	15	0	8.3	19	1.75	7.3	27	1.75
0S17NSF4PA01F03M225	MM-2	0	16.8	13	0	9.4	16	1	NA	NA	0.333333
0S17NSF4PA01F03M226	F2	8.25	8.7	13	NA	9.1	17	3.25	7.3	25	5.75
0S17NSF4PA01F03M227	F2	0	8.5	17	0	5.8	19	0	8.5	27	0
0S17NSF4PA01F03M228	F2	0.25	8.7	13	1	10.4	19	0	7.5	28	0.416667
0S17NSF4PA01F04M236	BGV016047	26.75	13	10	57.5	9	14	52.25	7.8	22	45.5
0S17NSF4PA01F04M237	BGV016047	47	12.5	12	53.25	12.6	17	55.5	9.5	26	51.9167
0S17NSF4PA01F04M238	BGV016047	23.5	15.3	15	72	11.5	16	40.25	5	27	45.25
0S17NSF4PA01F04M239	BGV016047	43	13.9	14	58.5	11	19	43.75	5.2	29	48.4167
0S17NSF4PA01F04M240	BGV016047	50.5	11.5	19	43.25	7	22	40	8.2	32	44.5833
0S17NSF4PA01F04M241	BGV016047	34.25	12.3	17	52	7.4	22	24.25	6	28	36.8333
0S17NSF4PA01F04M242	BGV016047	53.5	13.8	18	30	9.4	21	22.75	7.7	29	35.4167
0S17NSF4PA01F04M243	BGV016047	29	15.5	18	34.25	9.2	23	42.25	7	33	35.1667
0S17NSF4PA01F04M244	BGV016047	43.75	13.7	19	48.25	9.8	22	19	8.5	30	37
0S17NSF4PA01F04M245	BGV016047	19.75	11.2	17	56.25	11.1	23	35	8	32	37
0S17NSF4PA01F04M246	BGV016047	22.25	11.4	17	38.5	9.9	21	33	8.2	30	31.25
0S17NSF4PA01F04M247	BGV016047	23.5	10.8	17	34.75	11.6	22	53.5	10.2	31	37.25
0S17NSF4PA01F04M248	BGV016047	44	10.3	17	34	9.3	21	57	9	31	45
0S17NSF4PA01F04M249	BGV016047	57.5	8.5	17	66.75	10.6	21	36.25	9.8	30	53.5
0S17NSF4PA01F04M250	F2	14.5	8	11	17	10.5	15	11.25	6.5	23	14.25
0S17NSF4PA01F04M251	F2	13.75	13.6	14	8	8.7	17	16	7.4	26	12.5833
0S17NSF4PA01F04M252	F2	0	11.6	16	2.25	10	19	1.75	7	29	1.33333
0S17NSF4PA01F04M253	F2	3.5	13.1	16	0	12.1	21	2.75	10.5	31	2.08333
0S17NSF4PA01F04M254	MM-2	0.5	10.7	15	0	11.2	18	0	4.5	26	0.166667
0S17NSF4PA01F04M255	F2	2.25	10.4	17	1.75	8.5	20	0.25	6	27	1.41667
0S17NSF4PA01F04M256	F2	7	12.4	16	4.75	8.1	22	3.25	4.5	32	5
0S17NSF4PA01F04M257	F2	0	8.5	18	0.25	8.1	22	0	7.3	32	0.0833333
0S17NSF4PA01F04M258	F2	11	9.8	15	NA	7.1	22	20.75	6.5	30	15.875
0S17NSF4PA01F04M259	F1	NA	NA	NA	NA	NA	NA	NA	NA	NA	NA
0S17NSF4PA01F04M260	F2	3.25	11	17	2	12	21	3	8	30	2.75
0S17NSF4PA01F04M261	F2	37.5	12.5	14	85.5	15.7	19	35	7.4	29	52.6667
0S17NSF4PA01F04M262	F2	0	12.8	9	0	16	12	0	10.1	21	0
0S17NSF4PA01F04M263	MONEYMAKER	0	13.7	11	0	6.9	17	0	10.8	24	0
0S17NSF4PA01F04M264	F2	1.75	15.4	11	5	10.4	16	5.75	5.2	22	4.16667
0S17NSF4PA01F04M265	F2	0	13.2	11	0	13.1	12	0	7.5	21	0
0S17NSF4PA01F04M266	F2	1.5	12.8	12	0.5	13.5	16	0.75	6.8	27	0.916667
0S17NSF4PA01F04M267	F2	0.25	11.2	11	1	13.7	14	0	9.5	22	0.416667
0S17NSF4PA01F04M268	MM-2	0	13.7	15	0	14.5	18	0	10.4	25	0
0S17NSF4PA01F04M269	F2	0	12.6	9	0	12.8	14	NA	8.2	22	0
0S17NSF4PA01F04M270	F2	0	13.5	11	0	9.2	14	0	7.8	23	0
0S17NSF4PA01F04M271	F2	2.5	10	13	0	12.5	15	0.25	7.4	25	0.916667
0S17NSF4PA01F04M272	MM-2	0.5	12	14	0	11.4	17	0	7.1	26	0.166667
0S17NSF4PA01F04M273	F2	0.5	10.5	11	NA	10.9	14	2	7	24	1.25
0S17NSF4PA01F04M274	F2	0.75	13	11	5.75	9.4	14	8.75	5.6	23	5.08333
0S17NSF4PA01F04M275	BGV016047	21.25	6.5	10	38.25	4.5	13	7.5	3.5	18	22.3333
0S17NSF4PA01F04M276	F2	4	11	11	6.75	16.3	14	19.5	5.8	23	10.0833
0S17NSF4PA01F04M277	F1	NA	NA	NA	NA	NA	NA	NA	NA	NA	NA
0S17NSF4PA01F04M278	F2	0.5	9	10	0.75	10.4	16	0.25	8	25	0.5
0S17NSF4PA01F04M279	F2	0.5	8.9	12	0	11.1	13	0	7	23	0.166667
0S17NSF4PA01F04M280	F2	0.5	14.1	11	6.5	8.6	14	5	6.8	24	4
0S17NSF4PA01F04M281	MM-2	0	8	15	0.25	14.9	198	0	8.5	26	0.0833333
0S17NSF4PA01F04M282	F2	0.5	12.9	12	2	12	14	4.75	6.5	23	2.41667
0S17NSF4PA01F04M283	F2	0	13.8	9	0	9.2	12	0	9	20	0
0S17NSF4PA01F04M284	F2	0	14.8	10	NA	9.8	14	0.5	7.4	22	0.285714
0S17NSF4PA01F04M285	F2	NA	NA	NA	NA	NA	NA	NA	NA	NA	NA
0S17NSF4PA01F04M286	MONEYMAKER	0	8.6	6	0	7.3	9	0	8.5	28	0
0S17NSF4PA01F04M287	F2	0	15.4	12	0.5	9.1	15	0	5.8	24	0.166667
0S17NSF4PA01F04M288	F2	1	13.8	11	1	10.1	14	20.75	6	24	7.58333
0S17NSF4PA01F04M289	F2	0.75	10.6	13	0.25	10.9	14	1.75	11.5	23	0.916667
0S17NSF4PA01F04M290	MM-2	5	10.8	14	1.5	8.7	19	0.75	8.5	26	2.41667
0S17NSF4PA01F04M291	F2	0	13	9	0	10	13	0.25	11	22	0.0833333
0S17NSF4PA01F04M292	F2	6.25	8.5	9	5.25	11	12	1.25	7.2	22	4.25
0S17NSF4PA01F04M293	F2	0	10.8	10	0	9.4	13	0	6.5	23	0
0S17NSF4PA01F04M294	MM-2	0.75	13.7	16	0.25	14	18	0.25	7.8	27	0.416667
0S17NSF4PA01F04M295	F2	NA	NA	NA	NA	NA	NA	NA	NA	NA	NA
0S17NSF4PA01F04M296	F2	NA	NA	NA	NA	NA	NA	NA	NA	NA	NA
0S17NSF4PA01F04M297	F2	NA	NA	NA	NA	NA	NA	NA	NA	NA	NA
0S17NSF4PA01F04M298	MM-2	1	12.5	14	0	15.8	18	0.5	11.6	24	0.5
0S17NSF4PA01F04M299	BGV016047	31.25	5	14	17	5.6	14	46.5	6.7	20	31.5833
0S17NSF4PA01F04M300	F2	NA	NA	NA	NA	NA	NA	NA	NA	NA	NA
0S17NSF4PA01F04M301	MM-2	0.25	9.9	16	0	11.5	17	0	6.3	25	0.0833333
0S17NSF4PA01F04M302	F2	NA	NA	NA	NA	NA	NA	NA	NA	NA	NA

## Sheet: BGV016047_LA2278
PlantName	family	Mean_leafA	Length_leafA	Width_leafA	Position_LeafA	Mean_leafB	Length_leafB	Width_leafB	Position_LeafB	Mean_leafC	Length_leafC	Width_leafC	Position_LeafC	Mean_ABC
0M18NSF4PA01F10M454	F2	0.5	22.50	43203	21	4.75	14.33	5.57	26	4.25	16.76	10.388	27	3.16667
0M18NSF4PA01F10M455	F2	0.75	26.64	14.59	22	0	18.91	8.58	27	0.5	17.99	7.63	31	0.4375
0M18NSF4PA01F10M456	F2	3.75	26.15	14.38	25	18.75	20.50	8.81	30	30	20.51	8.73	34	13.375
0M18NSF4PA01F10M457	F2	2.5	17.6	8	21	12.5	20.09	9.70	26	15.75	15.86	5.19	31	7.6875
0M18NSF4PA01F10M458	F2	0	17.6	8.07	20	0.75	19.76	8.29	25	NA	NA	NA	NA	0.25
0M18NSF4PA01F10M459	F2	3.5	20.45	10.35	23	4.25	24.13	11.45	27	9	13.97	6.85	30	4.1875
0M18NSF4PA01F10M460	F2	12	15.55	9.31	23	43	17.72	5.84	28	76.75	11.27	7.24	25	33.0625
0M18NSF4PA01F10M461	F2	0	14.57	5.92	21	1.75	19.07	10.30	25	3	16.93	10.21	27	1.1875
0M18NSF4PA01F10M462	F2	12.5	24.68	13.54	26	26.25	21.91	10.65	32	69.75	19.28	9.74	36	27.125
0M18NSF4PA01F10M463	F2	0	26	14.86	20	0	17.80	6.54	24	4.25	17.37	9.48	28	1.0625
0M18NSF4PA01F10M464	F2	6.25	14.38	19.58	23	12.75	13.94	7.70	28	71.5	9.65	6.45	31	22.625
0M18NSF4PA01F10M465	F2	0	21.38	9.04	24	0	21.45	9.73	29	4.25	18.89	8.15	32	1.0625
0M18NSF4PA01F10M466	F2	0	16.42	7.62	23	0.5	17.64	11.02	28	2.5	12.41	7	32	0.75
0M18NSF4PA01F10M467	F2	11.75	15.34	6.53	25	19	16.19	7.45	30	44	17.93	9.14	33	18.6875
0M18NSF4PA01F10M468	F2	1.5	20.24	8.25	20	8.25	20.29	10.75	25	25	18.26	8.6	27	8.6875
0M18NSF4PA01F10M469	F2	2.25	21.84	10.04	17	2	21.72	9.01	22	3.75	25.56	14.21	26	2
0M18NSF4PA01F10M470	F2	2	21.64	10.65	21	0.5	21.52	9.57	25	0	18.82	6.08	29	0.625
0M18NSF4PA01F10M471	F2	5.75	11.68	6.55	20	40.25	13.88	8.84	23	67.75	14.62	5.35	27	28.5
0M18NSF4PA01F10M472	F2	5.25	21.66	12.25	20	29.5	16.52	7.80	28	55.5	18.36	8.9	33	22.8125
0M18NSF4PA01F10M473	F2	5	19.45	10.93	24	13.75	20.20	10.16	25	27.25	13.23	6.09	28	11.5625
0M18NSF4PA01F10M474	F2	0	17.29	17.15	23	0.25	18.62	10.11	27	0	18.52	6.28	32	0.0625
0M18NSF4PA01F10M475	F2	8.75	15.16	9.31	20	24	24.18	14.71	29	66.75	14.59	7.26	34	25.0625
0M18NSF4PA01F10M476	F2	4	21.75	14.27	25	22.75	20.82	9.15	30	NA	NA	NA	NA	9
0M18NSF4PA01F10M477	F2	10.25	21	11.57	23	20.75	17.78	8.55	25	53.5	15.13	6.92	30	21.125
0M18NSF4PA01F10M478	F2	0	18.11	8.81	28	0	15.74	9.48	33	6	16.09	9.27	37	1.5
0M18NSF4PA01F10M479	F2	0.25	17.27	9.52	25	15.5	16.53	8.38	30	19.5	17.43	7.45	33	8.8125
0M18NSF4PA01F10M480	F2	0	18.67	8.16	26	0.25	21.33	9.23	31	0	12.78	4.96	35	0.0625
0M18NSF4PA01F10M481	F2	0	18.02	9.07	23	0	19.72	7.98	26	0	15.37	7.1	29	0
0M18NSF4PA01F10M482	F2	0	23.82	11.56	25	5.5	15.64	5.39	31	12.75	19.76	8.36	34	4.5625
0M18NSF4PA01F10M483	F2	0.25	14.46	8.25	29	3.75	19.33	7.75	34	7.75	18.95	11.75	37	2.9375
0M18NSF4PA01F10M484	BGV016047	4.25	22.36	11.63	21	49	19.26	10.38	26	12.25	13.55	8.39	29	16.875
0M18NSF4PA01F10M485	LA2278	0.5	17.95	9.14	24	0	16.62	6.67	28	0.25	15.96	8.82	30	0.1875
0M18NSF4PA01F10M486	F2	0.5	16.93	6.41	20	0	16.78	6.60	32	2	16.91	8.8	25	0.625
0M18NSF4PA01F10M487	F2	0	17.82	9.08	28	0	16.40	9.94	32	0	14.64	9.19	35	0.0625
0M18NSF4PA01F10M488	F2	1.75	20.95	6.78	25	0	17.00	8.00	29	2.25	18.95	8.99	31	1
0M18NSF4PA01F10M489	F2	0.75	22.70	9.60	28	2	15.97	8.87	31	5.75	14.43	5.85	33	2.125
0M18NSF4PA01F10M490	F2	0.5	21.64	11.33	22	0	23.70	11.00	26	0	18.23	9.14	29	0.25
0M18NSF4PA01F10M491	F2	6.75	17.22	7.65	28	53	15.39	8.84	33	212.5	12.63	7.79	36	68.25
0M18NSF4PA01F10M492	F2	0.5	22.28	10.63	21	4.5	12.85	7.03	26	12.5	14.63	6.94	28	4.625
0M18NSF4PA01F10M493	F2	6.75	18.12	7.87	28	105.75	16.09	9.45	32	29	16.63	8.8	35	47.1667
0M18NSF4PA01F10M494	F2	1.5	19.52	8.82	26	12	29.00	12.73	27	21.5	28.41	11.02	30	8.75
0M18NSF4PA01F10M495	F2	11.25	17.28	5.09	26	40	26.41	13.71	30	86	14.58	10.23	34	34.3125
0M18NSF4PA01F10M496	F2	NA	NA	NA	NA	NA	NA	NA	NA	NA	NA	NA	NA	NA
0M18NSF4PA01F10M497	F2	NA	NA	NA	NA	NA	NA	NA	NA	NA	NA	NA	NA	NA
0M18NSF4PA01F10M498	F2	NA	NA	NA	NA	NA	NA	NA	NA	NA	NA	NA	NA	NA
0M18NSF4PA01F10M499	F2	NA	NA	NA	NA	NA	NA	NA	NA	NA	NA	NA	NA	NA
0M18NSF4PA01F10M500	F2	4.25	20.80	5.80	25	7.25	17.41	7.58	30	4.5	15.88	8.88	33	4
0M18NSF4PA01F10M501	F2	0	19.41	7.65	28	6.75	17.80	9.12	33	0.5	29.03	16.12	36	1.8125
0M18NSF4PA01F10M502	F2	1.5	19.42	6.66	23	8.75	21.20	11.96	28	11.5	19.69	10.46	32	5.5
0M18NSF4PA01F10M503	F2	4	16.75	5.34	25	1.25	17.11	7.86	30	3.5	19.93	9.28	33	2.25
0M18NSF4PA01F10M504	F2	3.75	16.57	7.31	23	1.5	13.87	4.99	28	16.5	23.31	9.12	31	5.5
0M18NSF4PA01F10M505	F2	3.75	23.17	10.54	24	18.25	15.57	7.16	30	4.75	15.73	7.64	34	6.6875
0M18NSF4PA01F11M506	F2	6	28.32	8.90	22	19.25	15.13	7.34	28	48.25	23.8	8.94	30	18.375
0M18NSF4PA01F11M507	F2	1	17.23	9.55	27	6.5	16.08	10.16	32	8.75	18.75	10.43	35	4.0625
0M18NSF4PA01F11M508	F2	0	19.91	11.01	23	0	14.75	9.72	29	0	21.05	11.57	31	0
0M18NSF4PA01F11M509	F2	0	23.84	11.27	23	0.25	14.34	7.58	29	1.25	19.03	10.37	31	0.375
0M18NSF4PA01F11M510	F2	0	16.38	4.51	23	0	18.30	9.39	28	0	21.55	13.59	30	0
0M18NSF4PA01F11M511	F2	2.5	19.66	7.13	22	13.75	15.90	11.37	27	12	20.23	10.02	30	7.0625
0M18NSF4PA01F11M512	BGV016047	16.5	21.16	9.89	22	38	15.71	10.84	28	77.75	20.52	8.12	31	33.3125
0M18NSF4PA01F11M513	LA2278	4.75	21.01	11.56	22	0	15.79	9.35	27	0.25	16.78	8.15	30	1.25
0M18NSF4PA01F11M514	F2	0	24.52	9.98	23	26	11.14	8.74	29	32	13.85	7.45	32	14.875
0M18NSF4PA01F11M515	F2	0.25	17.76	10.32	24	0.75	17.47	9.68	30	0	17.29	8.32	34	0.25
0M18NSF4PA01F11M516	F2	0	18.1	7.07	25	0	17.92	8.26	29	0	21.37	9.2	32	0
0M18NSF4PA01F11M517	F2	0.5	24.47	12.87	25	5.5	18.40	7.15	31	NA	NA	NA	31	2
0M18NSF4PA01F11M518	F2	0.25	20.08	4.26	22	0	17.30	10.39	26	0.75	19.4	7.65	29	0.25
0M18NSF4PA01F11M519	F2	0.75	23.49	12.39	21	4.25	17.90	13.45	26	2.75	15.25	9.23	30	1.9375
0M18NSF4PA01F11M520	F2	13.75	17.17	6.04	23	110.25	16.90	8.16	28	134.75	16.91	9.65	30	64.75
0M18NSF4PA01F11M521	F2	5.75	20.98	7.30	22	27	14.23	7.57	30	31.75	16.67	8.75	33	16.3125
0M18NSF4PA01F11M522	F2	0.75	26.09	11.28	22	12	18.20	5.91	27	7.25	15.31	6.36	31	5
0M18NSF4PA01F11M523	F2	0	19.85	7.30	25	0.25	18.66	8.23	30	0	19.58	8.69	33	0.0625
0M18NSF4PA01F11M524	F2	5.75	23.31	9.02	23	21.75	17.36	6.10	28	28	18.63	8.67	31	13.9375
0M18NSF4PA01F11M525	BGV016047	25.5	21.90	13.75	25	34.25	25.14	14.82	29	41.25	17.27	9.52	34	25.4375
0M18NSF4PA01F11M526	LA2278	0	15.93	7.65	28	1.25	15.85	8.46	31	0	15.25	10.59	34	0.4375
0M18NSF4PA01F11M527	F2	2.25	20.76	8.11	26	12.25	19.92	9.75	30	1.5	19.6	9.86	33	4.0625
0M18NSF4PA01F11M528	F2	0.75	25	12.70	23	10.75	22.42	11.37	28	7.5	16.26	8.01	31	4.75
0M18NSF4PA01F11M529	F2	0	16.05	7.76	26	0	30.12	13.59	30	NA	NA	NA	34	0
0M18NSF4PA01F11M530	F2	6	16.39	7.14	25	10	21.98	12.41	28	41.75	13.44	9.44	32	14.4375
0M18NSF4PA01F11M531	F2	0.25	19.90	10.68	27	2.5	18.21	8.54	32	1.25	16.9	11.86	35	1
0M18NSF4PA01F11M532	F2	0.25	18.12	8.81	28	2.5	25.61	13.75	31	6.25	11.67	6.01	35	2.25
0M18NSF4PA01F11M533	F2	1.75	19.98	8.1	26	7	24.78	9.90	31	5	21.65	9.76	34	3.5
0M18NSF4PA01F11M534	F2	10.5	21.57	12	23	14	21.57	9.69	28	25.5	21.81	12.27	31	12.5
0M18NSF4PA01F11M535	F2	0	14	8.20	26	0.25	21.83	9.59	29	0.25	21.62	9.63	33	0.125
0M18NSF4PA01F11M536	F2	0	25.66	11.6	22	5.25	16.62	6.14	30	2.25	19.98	8.38	32	1.875
0M18NSF4PA01F11M537	F2	0.25	21.23	11.20	28	2	18.33	8.68	33	0.75	20.6	10.4	36	0.75
0M18NSF4PA01F11M538	BGV016047	41.5	19.20	10.63	25	32.5	19.29	11.47	30	141	15.34	6.97	33	53.75
0M18NSF4PA01F11M539	LA2278	0	15.65	9	22	0.75	17.16	5.60	27	0	17.95	11.56	29	0.3125
0M18NSF4PA01F11M540	F2	0.5	18.54	9.19	22	1.25	18.61	7.61	25	2.5	15.86	8.63	30	1.0625
0M18NSF4PA01F11M541	F2	0	25.31	11.85	23	0.25	18.42	11.02	27	0	20.8	9.74	30	0.125
0M18NSF4PA01F11M542	F2	1	21.46	11.80	26	0	18.60	8.40	30	0.5	15.95	5.73	34	0.375
0M18NSF4PA01F11M543	F2	2.75	13.37	6.98	26	4.25	18.43	7.81	28	0.5	19.87	11.36	32	1.875
0M18NSF4PA01F11M544	F2	6	24.26	11.90	25	11.5	16.86	9.92	29	16.5	15.19	8.7	33	8.5625
0M18NSF4PA01F11M545	F2	71	17.94	11.94	27	56.75	14.20	7.24	32	183.5	17.98	8.78	35	78.3125
0M18NSF4PA01F11M546	F2	2	18.57	10.30	22	1.25	24.49	13.43	26	2	20.4	10.49	29	1.3125
0M18NSF4PA01F11M547	F2	0	21.87	11.82	28	0.25	17.02	8.32	34	0.25	17.46	9.36	37	0.125
0M18NSF4PA01F11M548	F2	2.5	12.56	8.64	22	3.25	15.42	6.48	25	10.25	15.52	8.16	28	4
0M18NSF4PA01F11M549	F2	0	21.51	7.68	21	0	22.42	12.94	24	0	22.71	10.89	27	0
0M18NSF4PA01F11M550	F2	0	18.62	0.55	24	0	17.31	8.81	28	0.25	16.57	9.46	31	0.0625
0M18NSF4PA01F11M551	F2	1	20.54	9.13	25	2.75	15.48	6.61	30	9.75	18.89	8.51	33	3.375
0M18NSF4PA01F11M552	F2	25.5	29.50	14.72	25	39	10.66	9.83	30	138	19.52	10.48	33	50.8125
0M18NSF4PA01F11M553	F2	2.5	15.64	7.21	27	3.75	20.89	9.70	31	0.75	17.06	10.03	34	1.9375
0M18NSF4PA01F11M554	F2	0.25	26.05	14.46	27	5	21.37	9.86	33	2.75	21.86	11.73	33	2
0M18NSF4PA01F11M555	F2	0	18.53	7.56	23	0	16.56	8.67	28	0	21.27	8.85	32	0
0M18NSF4PA01F11M556	BGV016047	NA	NA	NA	NA	NA	NA	NA	.	NA	NA	NA	NA	NA
0M18NSF4PA01F11M557	LA2278	NA	NA	NA	NA	0	24.40	11.22	10	0	20.32	14.59	11	0
0M18NSF4PA01F11M558	F2	0.25	20.35	10.96	22	6.75	18.65	9.13	26	5.75	21.12	11.65	29	3.1875
0M18NSF4PA01F11M559	F2	1.25	27.18	12.31	24	5	20.58	8.96	29	10.5	21.02	12.69	32	4.25
0M18NSF4PA01F11M560	F2	6	21.65	10.45	24	5	25.86	13.66	28	7	23.97	13.75	31	4.5625
0M18NSF4PA01F11M561	F2	1.5	26.96	14.20	22	2.75	23.88	13.14	26	4	24.71	8.61	29	2.125
0M18NSF4PA01F11M562	F2	3.75	21.33	6.74	22	1.5	16.06	6.77	27	7.75	24.88	8.64	29	3.25
0M18NSF4PA01F11M563	F2	NA	NA	NA	NA	NA	NA	NA	NA	NA	NA	NA	NA	NA
0M18NSF4PA01F11M564	F2	NA	NA	NA	NA	NA	NA	NA	NA	NA	NA	NA	NA	NA
0M18NSF4PA01F11M565	F2	NA	NA	NA	NA	NA	NA	NA	NA	NA	NA	NA	NA	NA
0M18NSF4PA01F11M566	F2	0	18.87	10.63	24	0	16.57	7.73	28	4	19.02	9.44	31	1
0M18NSF4PA01F11M567	BGV016047	22.25	17.53	8.26	25	55	16.85	10.1	30	69.25	19.42	11.04	33	36.625
0M18NSF4PA01F11M568	LA2278	0	18.19	7.36	23	0	16.8	9.29	27	0.5	17.76	9.35	29	0.125
0M18NSF4PA01F11M569	F2	10.5	16.25	5.67	22	29.25	13.52	6.40	27	43.25	16.91	8.02	30	20.8125
0M18NSF4PA01F11M570	F2	0	21.58	9.68	24	1.5	24.16	10.83	29	1.5	21.97	12.16	31	0.75
0M18NSF4PA01F11M571	F2	1.5	21.49	9.25	22	4	15.23	5.8	27	6	20.44	8.56	27	3.0625
0M18NSF4PA01F11M572	F2	1	16.17	6.43	25	9	17.4	8.94	30	20.75	18	7.42	33	7.8125
0M18NSF4PA01F11M573	F2	1.25	23.55	10.66	23	0	14.5	6.6	29	2	21.57	9.42	29	0.8125
0M18NSF4PA01F11M574	F2	13.75	18.99	6.79	25	32.75	16.05	16.35	29	56.75	8.13	7.41	32	25.9375
0M18NSF4PA01F11M575	F2	0.5	24.00	10.35	25	0	21.55	9.66	30	2	22.41	6.69	32	0.75
0M18NSF4PA01F11M576	F2	4.5	14.30	6.73	18	10.5	18.21	9.91	21	25	23.8	6.98	24	10.125
0M18NSF4PA01F11M577	F2	5.25	18.03	7.27	19	4.25	22.52	11.28	23	17.75	19.87	8.28	27	6.9375
0M18NSF4PA01F11M578	BGV016047	20.25	22.03	9.09	25	62.5	20.77	11.18	30	72.25	24.18	12.07	33	38.875
0M18NSF4PA01F11M579	LA2278	0.5	16.51	11.26	24	0	19.96	9.73	30	1	19.88	9.22	33	0.375
0M18NSF4PA01F11M580	F2	0	29.98	12.20	22	1.25	24.2	9.36	28	11	20.17	7.11	32	3.0625
0M18NSF4PA01F11M581	F2	2.25	17.80	8.86	24	3.25	15.16	10.34	29	12.75	16.47	8.59	33	4.5625
0M18NSF4PA01F12M582	F2	22.75	22.79	8.39	25	36.25	13.33	7.66	30	91.75	19.03	6.81	33	37.6875
0M18NSF4PA01F12M583	F2	0.25	19.96	8.14	19	1.5	14.53	7.3	25	3.25	16.2	6.71	28	1.25
0M18NSF4PA01F12M584	F2	1.5	20.03	7.26	20	6.25	16.02	7.39	26	45.25	14.46	6.17	29	13.4375
0M18NSF4PA01F12M585	F2	0.25	23.26	11.59	24	0	16.88	10.39	29	2.5	18.39	5.79	32	0.6875
0M18NSF4PA01F12M586	F2	0	26.70	11.91	25	1.5	12.71	6.33	31	4.25	19.78	9.57	33	1.4375
0M18NSF4PA01F12M587	F2	0.5	20.57	7.80	27	4.75	16.16	6.71	32	8.75	17.83	6.31	36	3.75
0M18NSF4PA01F12M588	F2	0.25	25.73	8.45	22	2.5	22.6	9.6	27	14.75	17.5	6.41	31	4.6875
0M18NSF4PA01F12M589	F2	0.75	25.46	13.56	26	2.25	15.94	8.74	31	6	16.8	6.74	34	2.3125
0M18NSF4PA01F12M590	BGV016047	18.5	20.27	7.83	24	19.25	13.1	5.76	29	56.5	18.54	12.16	31	23.6875
0M18NSF4PA01F12M591	LA2278	0.25	20.62	10.46	22	0	12.96	6.46	25	0.25	15.59	8.29	28	0.125
0M18NSF4PA01F12M592	F2	1.5	15.03	6.12	26	0	15.72	9.23	30	48.25	15.85	7.33	33	12.625
0M18NSF4PA01F12M593	F2	0	21.17	12.22	19	NA	NA	NA	NA	NA	NA	NA	NA	0
0M18NSF4PA01F12M594	F2	0.75	20.56	8.36	25	3.25	13.65	9.36	28	1.25	20.01	9.06	31	1.5
0M18NSF4PA01F12M595	F2	1	24.01	10.37	24	0	18	9.51	34	0.75	19.4	10.36	37	0.5
0M18NSF4PA01F12M596	F2	3.5	33.07	14.60	28	0.75	17.56	8.81	33	0.75	18.54	8.5	36	1.25
0M18NSF4PA01F12M597	F2	0	20.64	9.15	24	3	16.56	7.51	27	0	19.7	7.73	31	0.75
0M18NSF4PA01F12M598	F2	1.5	20.54	8.62	26	0	29.64	15.5	31	0	24.47	9.83	34	0.4375
0M18NSF4PA01F12M599	F2	16.75	20.97	7.28	27	57.5	19.6	9.29	31	53	15.76	9.33	33	31.8125
0M18NSF4PA01F12M600	F2	0	23.34	9.43	27	0	15.8	7.89	32	9.5	2.23	8.25	34	2.375
0M18NSF4PA01F12M601	F2	0.75	21.66	9.40	20	2.5	18.1	10.19	30	7.75	18.6	7.81	34	2.8125
0M18NSF4PA01F12M602	F2	1	15.55	7.40	28	1.5	16.35	8.54	33	3.25	21.67	10.07	36	1.4375
0M18NSF4PA01F12M603	F2	3.25	18.06	10.38	27	2	15.7	8.5	32	11.5	16.47	9.89	37	4.3125
0M18NSF4PA01F12M604	F2	0.75	23.35	10.78	24	2.25	17.88	8.88	29	6.5	17.68	11.09	32	2.4375
0M18NSF4PA01F12M605	F2	0.25	23.09	8.05	25	0	10.09	8.09	31	0.75	16.47	6.79	35	0.375
0M18NSF4PA01F12M606	F2	2.75	19.86	9.76	23	1	15.16	10.46	28	11.75	19.38	13.48	32	3.875
0M18NSF4PA01F12M607	F2	0	22.88	11.90	29	0	12.76	6.72	36	1.75	15.21	7.98	39	0.5625
0M18NSF4PA01F12M608	BGV016047	8.5	14.30	6.70	24	8	15.16	9.43	29	68	14.56	7.4	33	21.4375
0M18NSF4PA01F12M609	LA2278	0	21.00	9.13	23	0	43325	7.93	28	1	19.24	12.16	31	0.5
0M18NSF4PA01F12M610	F2	4.25	22.30	12.56	26	6.5	16.40	10.31	32	12	20.63	9.32	36	5.75
0M18NSF4PA01F12M611	F2	0	33.08	14.31	26	1.5	16.44	8.92	33	2.5	20.11	6.41	37	1.1875
0M18NSF4PA01F12M612	F2	6	21.36	8.82	27	4.75	17.35	8.36	34	5.25	23.15	10	38	4.1875
0M18NSF4PA01F12M613	F2	6.5	17.01	5.59	24	5	19.3	10.30	28	9.25	19.97	7.24	32	5.1875
0M18NSF4PA01F12M614	F2	NA	NA	NA	NA	NA	NA	NA	NA	NA	NA	NA	NA	NA
0M18NSF4PA01F12M615	F2	16	20.31	12.01	24	22.75	16.89	8.20	30	48.25	12.7	4.97	33	21.75
0M18NSF4PA01F12M616	F2	NA	NA	NA	NA	NA	NA	NA	NA	NA	NA	NA	NA	NA
0M18NSF4PA01F12M617	F2	0	25.67	10.01	23	0	17.91	8.94	33	0	19.77	9.5	36	0
0M18NSF4PA01F12M618	F2	1.25	13.60	6.89	26	0.75	18.03	8.23	31	1.25	14.31	5.61	35	0.8125
0M18NSF4PA01F12M619	F2	1	22.14	8.79	26	1.75	17.50	8.32	31	13.75	16.39	6.53	34	4.125
0M18NSF4PA01F12M620	F2	2	26.93	11.87	20	2.25	15.70	10.40	25	4.75	15.47	8.44	28	2.25
0M18NSF4PA01F12M621	F2	8.25	21.93	11.32	23	10.5	16.44	8.80	29	20.25	12.78	8.64	33	10.0625
0M18NSF4PA01F12M622	BGV016047	6	20.05	7.75	24	12	12.73	6.14	30	67.75	13.82	5.84	33	21.4375
0M18NSF4PA01F12M623	LA2278	0.75	20.41	7.81	23	0.5	18.28	9.82	29	0.25	17.33	9.24	32	0.5
0M18NSF4PA01F12M624	F2	0	23.06	11.96	21	0	14.73	8.11	26	0	16.03	8.15	31	0
